# Supplementary material for: Polycyclic aromatic hydrocarbons (PAHs) in Chinese forest soils: profile composition, spatial variations and source apportionment
Source: Sci Rep. 2017 Jun 2;7:2692. doi: 10.1038/s41598-017-02999-0 (PMC5457447; doi:10.1038/s41598-017-02999-0)
Supplement: Supplementary file 2 — Table S1 [file 41598_2017_2999_MOESM2_ESM.xls]

## Sheet: Sheet1
Table S1 (Supplementary Information)
Sampling Points	Sites Codes	Sample names	Altitude	Longitude	Latitude	temperature	precipitation	TOC (%)	BC (ug/g)	NAP	ACY	ACE	FLU	PHE	ANT	FLUA	PYR	BaA	CHR	BbF	BkF	BaP	Ind	BghiP	DahA
1	AL2	AL2-A	2570	101.031	24.5342	13.1583	1116	13.3828	4.21617	78.0882	1.23497	4.19198	7.87542	38.2274	2.41281	9.12787	5.86205	2.28702	2.21707	2.36229	0.643478	1.1727	1.8446	0.771522	1.57566
		AL2-O						27.2076	8.68518	114.779	2.43264	2.30589	7.87006	34.1499	2.62013	25.8832	16.7559	6.13523	2.97185	2.17583	0.750236	3.53115	2.80598	0.976261	2.67457
2	AL5	AL5-A	2190	100.992	24.5026	14.775	1080	6.87375	1.205	51.2638	0.765904	1.0519	5.22042	16.114	1.72911	4.324	2.58916	0.959324	0.746945	0.613982	0.126086	0.61804	0.901831	0.302448	0.577506
3	AS1	AS1-A	1720	107.467	33.8583	7.65	868	15.3315	13.6015	49.3991	0.834885	0.799265	5.03058	21.8588	1.42876	9.37722	7.17197	3.39196	2.61466	2.79243	0.674384	1.73439	2.45609	1.07386	2.59832
		AS1-O						18.7851	3.11497	28.9072	0.701445	0.954404	3.58594	15.1583	1.29743	11.2375	6.89447	2.86379	5.27152	5.94323	1.14353	3.11678	3.78026	1.10258	3.25728
4	AS5	AS5-A	2470	107.411	33.8794	4.93333	915	13.2233	7.04235	48.8797	1.80871	3.12627	8.30246	41.2197	2.20289	44.915	25.6028	8.06561	18.6542	25.7988	4.89712	4.6159	10.3098	4.55603	7.52311
		AS5-O						24.0181	0.636816	138.386	5.50713	8.23102	20.488	162.732	4.9116	215.771	110.403	20.333	34.3478	31.4349	25.2578	20.2089	18.0321	7.2454	14.8661
5	AS8	AS8-A	3150	107.434	33.9117	1.15833	986	26.4942	0.740612	80.0841	2.39726	1.43942	7.87438	44.6567	2.28224	29.8504	18.6997	8.72505	29.1024	32.604	5.45983	5.1371	16.1742	6.83455	11.5398
		AS8-O						33.1163	7.11817	113.696	3.22127	3.31944	16.0295	56.4487	4.94552	58.3057	43.2119	17.3424	27.8221	35.1672	7.51618	10.0134	17.9422	8.07233	13.3228
6	AS9	AS9-A	2410	107.415	33.8948	5.04167	908	15.4359	0.653866	36.1864	1.39788	1.11557	4.72255	24.8576	1.59291	20.0946	10.2373	3.79329	12.4416	14.2784	3.45805	4.54531	8.62397	3.12924	7.17326
7	BCW1	BCW1-A	1710	117.606	40.8154	1.775	642	12.3904	2.40149	54.3935	1.78403	3.06714	7.16885	23.5623	1.74751	17.2721	10.723	5.16612	3.36988	3.69436	1.01272	2.59163	3.23274	1.50722	2.8326
		BCW1-O						23.5304	5.44188	84.9627	4.82936	4.72687	19.0372	90.4846	7.54649	83.2965	50.0024	22.2837	25.6367	29.5462	7.034	22.138	16.5517	7.10817	15.2818
8	BCW2	BCW2-A	1580	117.613	40.8216	2.19167	635	12.567	2.30934	19.0961	0.695842	0.998598	4.15439	21.5765	1.71505	15.4301	9.29497	4.90507	3.59036	4.99468	1.19711	3.83996	3.63225	1.67237	3.2161
		BCW2-O						31.627	8.66599	99.3831	5.92541	9.14265	13.39	80.4863	7.06953	70.0448	40.6098	25.2968	19.2618	27.9418	6.6852	14.5229	21.913	7.13233	13.7537
9	BCW3	BCW3-O	1360	117.61	40.8284	3.66667	612	11.5904	2.24509	48.0395	1.01297	2.60595	4.65843	26.7629	3.32983	8.95795	8.98717	0.454398	11.1437	4.85802	0.0694326	0.133803	0.155043	0.118214	0.231364
		BCW3-A						41.8866	10.6709	82.8123	4.29232	5.89413	14.7651	94.8737	7.55492	58.1742	40.6981	23.7583	18.524	21.5891	4.51802	10.0022	18.9287	6.6293	13.5336
10	BCW5	BCW5-A	1120	117.597	40.831	4.45	599	5.32637	2.12545	41.8095	2.25018	1.9762	8.34256	48.0327	4.39029	46.5806	38.7922	17.7649	16.9717	17.6282	8.07237	8.01546	17.5832	6.21618	11.541
		BCW5-O						28.0846	5.40457	81.3607	13.3166	6.88688	19.9638	81.1959	6.1741	54.4926	44.7083	23.4104	18.3728	16.4907	13.7874	14.5309	12.7023	4.92227	10.6633
11	CB2	CB2-A	1250	128.13	42.1402	0.0583333	768	3.14691	0.433278	13.3944	0.775831	0.943716	4.09311	17.9089	1.45242	13.0805	8.84268	2.77324	2.03608	5.59884	0	1.65954	1.33257	0.644482	1.07863
		CB2-O						17.1701	5.23207	60.9139	3.90371	6.19305	9.66526	46.9613	3.50378	45.4439	28.553	11.8804	9.52779	8.61061	8.44451	9.82142	5.66531	2.76508	4.57869
12	CB3	CB3-A	1700	128.066	42.0751	-2.00833	856	10.1239	1.62717	30.9291	4.58153	4.58106	7.36546	47.4327	2.97246	36.6157	20.7795	10.2115	11.2897	13.4347	2.42327	5.25397	6.88389	3.39431	5.18913
		CB3-O						27.9671	7.34516	108.361	8.08686	7.21912	17.2563	114.514	8.52111	124.38	72.4768	28.2257	46.5181	41.571	23.0686	19.9867	24.6981	9.01011	12.6972
13	CB4	CB4-A	1995	128.067	42.0574	-3.75833	943	7.83981	0.809252	75.7073	3.57271	4.4593	4.37043	25.6587	1.70256	12.5602	7.6981	3.47319	3.13958	3.73092	2.06272	1.81302	2.12582	0.953554	1.65725
		CB4-O						25.0154	8.38944	100.717	4.90865	7.40439	10.4069	63.5542	4.42329	60.7871	33.8124	15.7708	22.3984	26.2023	15.2495	14.2319	12.6721	5.36296	10.6002
14	CB7	CB7-A	1030	127.887	42.2566	1.26667	740	12.6734	2.09862	41.0818	1.63307	3.26028	5.1085	35.0327	2.93464	37.1279	29.193	13.3931	18.2386	19.8999	4.38345	5.16003	9.32134	4.45453	7.70001
		CB7-O						28.9736	5.6973	100.021	5.49668	13.6938	18.6014	82.6433	6.78576	72.5351	46.8481	20.2481	25.9809	28.8863	6.20505	9.45279	12.9279	6.63289	10.2998
		DB2-O						7.40026	1.23992	60.2148	0.990251	1.67806	3.49716	22.4771	1.7499	14.2922	10.7328	4.69764	5.24364	4.58418	2.43863	3.01226	3.1816	1.3726	3.58877
15	DB2	DB2-A	1050	115.777	31.0855	11.2	1632	3.57142	0.345658	30.7343	0.615133	0.968116	2.37413	10.1757	1.27999	8.62825	5.35274	2.15283	4.06127	4.46019	1.12237	1.25324	3.3408	1.06201	1.77613
16	DB1	DB1-A	1630	115.771	31.0977	9.075	1733	13.5209	12.0833	52.1795	2.15106	1.99726	7.99885	43.2019	3.71672	45.2443	29.4271	11.1362	13.2925	18.7586	4.12585	6.37966	9.79171	4.23896	8.11954
17	DH1	DH1-A	210	112.539	23.1684	20.85	1698	3.14157	0.18232	14.3534	BDL	0.169709	0.906995	4.07725	0.243525	1.44049	0.893337	0.407964	0.640816	0.530489	0.168897	0.134	0.268549	0.15199	0.236099
		DH1-O						4.34301	0.622703	19.6387	0.456517	0.333306	1.78583	11.9237	0.26264	8.09217	6.15237	2.34968	3.39304	3.20822	0.842794	1.06526	1.79902	0.794669	1.7023
18	DH2	DH2-A	320	112.531	23.1722	20.5833	1704	2.64586	0.354665	20.2092	0.798594	0.423425	1.26983	12.0846	0.44513	7.63566	4.10226	1.79935	3.09931	4.44524	1.28911	0.861634	1.62033	0.768313	1.38934
		DH2-O						6.94865	1.0052	39.2007	1.23958	0.876523	3.5238	22.8514	1.33527	16.2542	8.31131	4.33081	9.02008	8.32302	1.98349	1.72517	4.12797	1.95622	3.19206
19	DH3	DH3-A	586	112.524	23.1772	19.6083	1738	3.22274	2.84867	16.9265	0.360324	0.349138	2.33719	12.3998	1.08085	6.67792	3.86998	1.96232	2.75537	2.64894	0.82126	0.850701	1.26829	0.617447	1.06779
		DH3-O						6.3103	0.931929	46.382	1.25224	0.6542	4.76291	24.2865	1.72803	16.3214	11.381	5.44494	6.7394	6.54896	1.67756	2.04677	2.76399	1.33041	3.0759
20	DX14	DX14-A	860	123.61	51.8375	-5.55	524	21.4	2.71797	120.404	3.90876	5.72807	20.3784	47.9464	4.1856	18.0595	7.44595	3.70211	5.2536	4.12489	1.59264	1.4478	3.05296	1.31277	2.12123
21	DX16	DX16-A	590	122.962	52.9492	-4.79167	468	15.6826	1.9255	64.6049	2.38219	1.50875	8.25194	45.6891	3.11898	12.8847	5.7202	2.13145	3.6523	5.48821	1.34526	0.870647	1.62357	0.899287	1.09976
22	DX2	DX2-A	445	123.514	49.5409	-1.33333	505	18.0077	5.67993	33.1529	2.58753	3.45708	25.3995	72.7135	9.37333	16.8253	7.45893	2.48077	3.65357	3.82769	2.37872	2.06313	2.82682	0.954825	2.14095
		DX2-O						37.2826	8.66899	101.424	2.37072	4.91836	25.4927	101.19	11.7177	30.0309	19.3235	5.18156	7.56811	10.3676	3.54429	3.29399	3.99334	1.54537	2.87752
21	DYS1	DYS1-A	1180	118.222	25.6431	14.3333	1734	11.9824	0.868048	34.3269	1.21376	1.14992	4.69387	16.9079	2.05318	12.1006	6.932	2.89598	2.99355	3.24686	1.8305	1.43887	2.74201	0.931936	2.03269
		DYS1-O						32.6508	7.5585	64.4866	2.53047	2.48663	26.8298	61.4941	9.58146	21.8477	9.70877	4.46804	5.72607	6.2771	1.87378	1.82034	5.19179	1.39947	3.23862
22	DYS3	DYS3-A	1510	118.224	25.6494	14.3333	1734	11.5841	1.53081	77.2103	1.77078	1.81595	5.78046	31.3347	1.90026	14.816	7.67968	3.37389	3.86878	4.28291	1.99988	1.68679	3.10355	1.3261	2.81936
		DYS3-O						42.1174	4.52583	47.1706	1.52029	1.7772	6.57323	32.6721	1.9021	14.3036	6.5695	2.16611	2.97048	2.80796	1.11084	0.936967	3.39958	0.757027	1.42938
23	FJ2	FJ2-A	2095	108.702	27.9072	9.55	1452	16.095	2.47265	39.0241	1.39159	1.69204	3.94524	20.8527	1.46742	14.2115	8.91846	4.44781	6.14027	11.1488	5.48178	4.96719	6.33413	2.59175	5.727
		FJ2-O						39.3078	11.5237	90.9257	4.10469	2.70742	10.1692	56.157	3.42438	43.5328	25.2458	9.55317	6.65428	27.3048	6.1766	5.01188	10.5688	4.11047	7.24346
24	FJ4	FJ4-A	1428	108.715	27.8955	12.9417	1313	24.7005	3.74661	79.2575	3.56068	3.14818	9.51867	56.2192	5.01941	62.6845	37.136	15.3596	48.1931	71.2409	17.8139	12.6095	32.9796	15.242	25.2471
		FJ4-O						42.7927	12.614	80.3864	15.4601	3.48967	23.1794	100.305	10.5507	106.12	62.9561	30.0514	41.3362	51.3827	23.2651	22.5346	32.7529	13.1277	27.0245
25	GD2	GD2-A	1310	111.442	37.888	1.75833	555	10.6456	2.11973	30.4476	1.40905	1.33913	8.31561	34.1239	3.42435	23.8088	14.2036	9.73138	18.7259	19.1855	3.68711	4.41496	8.0884	4.75147	7.37629
		GD2-O						28.099	7.32787	72.6156	4.84128	6.25381	24.3071	147.516	11.5136	149.274	76.9945	42.6429	96.1889	93.8907	25.4939	24.3648	39.763	22.4479	32.0287
26	GD3	GD3-A	2200	111.427	37.8852	2.51667	542	13.3815	2.00212	76.8988	3.56309	3.57548	21.938	81.1323	8.58509	54.5023	41.5044	22.2584	47.4803	53.4298	12.2367	14.4577	23.8694	12.8737	23.6651
		GD3-O						33.1159	6.46	48.88	1.79563	3.90651	11.8575	60.3127	6.21919	64.2995	33.8989	15.7959	36.5125	34.6973	9.96335	9.55227	17.7688	8.1008	14.1327
27	GD5	GD5-A	1870	111.429	37.8981	3.60833	528	11.3885	14.0285	47.0698	4.69691	5.44076	32.0167	126.029	15.1454	90.4148	68.6941	38.081	64.3018	77.312	18.4616	23.5718	37.1273	20.2261	48.5241
		GD5-O						29.5703	7.92293	41.0484	2.34007	2.66035	17.3268	82.1762	7.5799	63.914	38.5695	22.5114	20.5094	44.4054	19.0761	20.874	21.0438	11.274	22.0519
28	GG2060M	GG2060M-O	2060	102.071	29.6034	11.8583	883	15.5207	0.174651	18.0105	1.1436	0.689023	3.31551	19.1377	1.98196	14.546	6.98559	5.03333	3.68242	5.74054	4.90134	7.71453	7.27794	3.64803	7.20539
	GG2700M	GG2700M-A	2700	102.025	29.5858	8.55	924	15.265	2.40884	60.5391	2.01663	2.62663	7.09561	36.4923	4.0506	23.875	9.83763	7.12244	7.79863	11.1036	6.31739	6.40335	23.4848	10.2844	13.5185
		GG2700M-O						25.2777	1.75785	21.1463	0.873304	0.467668	1.71128	11.022	1.00685	13.176	5.15891	3.53454	4.35406	18.2445	4.3664	3.43256	5.38372	2.53161	4.45532
29	GG2900M	GG2900M-A	2900	102.001	29.5726	7.49167	948	10.3202	2.35386	32.1984	1.43203	1.00916	4.18357	21.3778	2.22501	16.1169	7.2653	5.48926	6.06702	7.78224	5.94064	6.48346	17.1559	5.51267	10.5936
		GG2900M-O						30.135	6.51734	29.7889	0.989784	0.803231	3.13395	15.2478	1.32826	14.3121	6.30289	4.76765	3.91389	6.49844	5.23381	5.38071	8.50326	4.66334	7.29786
30	GG3100	GG3100M-A	3100	101.989	29.5734	6.75	962	14.067	2.2018	33.6571	1.14813	0.880222	2.50597	8.05621	0.711146	7.41303	2.87067	2.21332	3.96422	5.86627	2.60259	2.281	5.66853	2.98495	4.65558
		GG3100M-O						25.9434	5.6557	22.8453	0.718737	0.482996	1.78751	6.33029	0.473833	8.10939	3.30429	2.1322	2.63028	3.85032	2.67474	2.30327	3.89703	2.2831	3.30761
31	HS1	HS1-A1	1400	118.707	44.1911	-0.908333	460		1.25847	94.7734	3.78381	7.66871	15.6308	40.4199	3.20293	13.4748	7.67063	2.89996	6.39235	5.61998	2.07422	2.48845	4.18457	1.55903	3.33971
		HS1-A2						9.50331	1.48521	48.3139	2.10769	6.06999	6.24345	17.9842	1.64938	7.70502	3.96232	1.8401	3.23166	3.48284	0.809631	1.01936	2.14575	0.807167	1.28663
		HS1-O						31.2414	5.71782	77.0438	3.23851	4.21892	11.9249	36.3178	3.19552	24.7802	14.2215	5.71134	13.3052	12.3239	6.1314	5.25029	7.19356	2.66119	6.18258
32	HS2	HS2-A	1240	118.718	44.1972	0.6	426	6.33554	3.85812	21.3096	0.816758	1.96393	2.07828	7.56816	0.832705	3.33252	1.88439	1.07399	1.41352	1.62482	0.553928	0.459524	0.950315	0.452135	0.812639
		HS2-O						26.6767	3.14858	37.0624	2.13296	3.384	6.83652	21.108	1.72417	14.0494	8.35265	3.6098	7.2588	6.52108	4.37369	3.25153	5.71105	2.1154	3.89679
33	HS4	HS4-A	1140	118.414	44.2687	1.46667	396	3.57115	0.492184	39.076	1.66763	3.97009	5.85613	14.3727	1.78709	10.5404	7.85309	2.53921	3.69572	6.09441	2.30024	2.07822	4.47131	1.32803	2.72917
		HS4-O						24.1829	4.28269	111.71	9.94187	19.5728	26.1182	68.7284	5.64073	51.854	36.2456	12.1758	25.2441	27.0048	6.99826	14.9092	12.4431	4.73465	14.3991
34	JF	JF-A	1785	105.682	33.687	9.80833	692	17.3171	0.229045	45.7106	1.20558	1.42528	4.32772	23.3418	1.83847	23.4276	11.1709	5.10298	15.3076	16.8141	5.1193	3.36338	8.91121	4.28735	6.28229
		JF-O						36.3618	10.327	20.1191	0.789878	0.578297	3.38844	23.9304	1.49316	28.7664	14.2028	6.14291	16.6759	20.8133	9.16165	45.0323	9.12494	3.86531	7.2072
35	JG1	JG1-A	1230	114.62	37.215	13.525	533	4.57281	5.93061	25.0556	2.98547	8.144	1.27936	10.09	1.07194	9.47429	5.84366	1.31296	3.82972	10.5655	0.276416	0.205188	5.91191	2.38333	3.91646
36	JG3	JG3-A	580	114.578	34.693	14.4667	611	9.59327	1.18462	44.9114	2.60531	4.156	5.71474	41.9253	6.07922	89.5136	52.8665	63.9956	31.5835	57.4097	47.9089	69.1246	76.9301	47.0965	70.5114
37	JG4	JG4-A	285	114.566	33.989	14.5583	714	13.0608	0.0615006	86.1036	4.31132	9.19119	18.6611	94.6821	7.0261	61.3084	27.2921	13.7736	20.6206	29.9537	6.65852	5.93942	21.1329	6.9472	12.9931
		JINGANG2-A						15.9616		41.6792	0.847171	0.757579	3.47139	24.0353	1.55179	15.267	7.644	3.17737	7.67226	9.21316	3.36884	2.43894	8.43642	2.37572	4.50157
38	JG2	JINGANG2-O	1310	114.168	26.5051	14.3083	1739	16.7901		97.0086	4.75134	3.02191	10.449	54.8608	4.16688	52.1403	29.5011	15.9989	25.8729	36.6164	7.31802	10.1514	19.5414	7.08949	16.0699
39	JG6	JINGANG6-A	1000	114.142	26.5775	13.9417	1766	8.3799	1.09295	37.6361	1.11625	0.744387	3.45347	16.6379	1.09362	11.3918	7.45107	2.82939	4.58017	5.88494	1.48226	1.69422	3.49641	1.70081	2.94423
		JINGANG6-O						21.1417	10.8756	34.4841	2.62079	1.06837	4.318	19.6923	0.958083	25.6297	12.7032	3.80567	8.61342	8.31972	2.47621	1.93638	4.53045	1.59014	3.06911
40	LG2	LG2-A	1844	108.199	26.3806	11.4167	1405	14.5518	2.41892	52.6962	1.72159	0.900413	6.1498	42.3045	3.44074	21.8295	9.78453	7.63788	7.94738	12.862	7.51053	7.92313	15.9818	10.3489	14.9511
		LG2-O						29.6514	5.56167	16.2568	1.10027	0.561222	3.49508	20.4983	1.62606	11.7839	6.29746	4.56094	5.5173	6.54218	4.27038	4.34337	10.3641	3.26223	7.02075
41	LG3	LG3-A	1715	108.199	26.3756	11.4167	1405	9.08939	6.18597	51.9405	2.10997	0.770591	5.70029	44.5158	3.89928	20.7212	8.54205	7.31914	4.51765	5.67637	6.07451	5.39014	8.20331	3.72071	4.9473
		LG3-O						37.1758	9.35476	39.9342	1.2484	0.917756	6.25707	41.9202	0.696872	21.0861	9.38416	7.28279	5.5142	3.9852	6.03936	6.83793	4.20948	3.46644	6.68395
42	LG4	LG4-A	1535	108.181	26.3708	13.1167	1336	10.8626	5.77654	51.9717	2.55435	2.37982	9.38416	47.4358	4.77291	36.0131	15.1618	6.00311	13.1049	13.9626	7.4933	4.38852	12.5126	6.15966	9.7008
		LG4-O						44.6109	10.4783	38.1206	2.08711	1.38479	6.4567	30.4164	2.14301	26.0464	9.75329	6.51578	6.31363	12.8146	7.08398	5.19202	7.93372	3.86783	6.61835
43	LJ3	LJ3-A	3080	102.393	27.583	9.15	1098	17.1653	3.45625	78.8196	2.6358	1.89907	7.22922	61.7386	5.07522	69.6257	27.2531	21.8546	53.8465	73.2858	20.6314	25.5882	30.2191	17.9277	23.0791
		LJ3-O						38.142	6.40044	60.6834	2.83971	5.42503	14.6747	114.627	8.9667	142.122	62.4942	43.6606	90.7036	119.821	35.3981	49.3258	50.9774	28.1444	35.3008
44	LJ5	LJ5-A	3830	102.367	27.5723	3.54167	1182	43.6461	2.90653	75.9241	5.18768	16.6493	14.9128	113.67	8.64879	182.76	71.9449	35.7264	34.9585	37.8492	24.5533	22.361	27.0737	16.4802	20.4929
		LJ5-O						44.2374	14.1922	50.3305	1.21454	7.19038	3.04826	14.4647	0.954532	124.434	6.24203	3.3449	2.67821	2.89371	0.544872	0.552127	4.2688	2.2583	4.83466
45	LJ7	LJ7-A	2200	102.424	27.5738	12.6333	1046	8.58266	1.36065	23.5541	1.04495	2.12903	3.94699	29.5668	2.74173	49.9734	22.0046	16.2019	13.2245	17.7402	13.4668	16.7029	26.9323	16.0004	21.3231
		LQS1-A						2.39223	0.303094	16.0221	0.877265	0.562701	1.63926	4.92341	0.586682	1.95995	0.888093	0.767621	0.445018	0.710566	0.500728	0.481804	1.05899	0.45771	0.728245
46	LQS1	LQS1-O	1929	119.193	27.8882	11.6083	2129	3.94302	0.531099	35.7353	1.39978	1.1388	4.22687	11.0038	1.08576	4.58222	4.00403	1.67573	1.58761	2.04486	1.39703	1.37338	2.72291	1.64735	2.70272
		LQS2-A						3.99436	0.619597	ND	0.398485	0.427117	1.09827	8.03072	0.807181	4.12209	1.83719	1.46988	0.833598	0.916327	0.72249	0.848623	0.925353	0.873086	1.17405
47	LQS2	LQS2-O	1650	119.187	27.8694	12.0417	2103	5.99323	1.88707	12.6597	0.351567	0.171298	0.785171	5.56006	0.579913	3.63427	1.7513	1.31625	1.27772	1.60278	1.16356	1.27348	3.30612	1.76994	3.21123
		LQS3-A						5.22926	0.859009	48.1489	3.1059	1.34116	4.35988	23.0846	2.24804	10.8095	4.53186	4.07644	4.99455	5.24519	3.11899	3.18189	8.68039	4.75112	9.12936
48	LQS3	LQS3-O	920	119.206	27.9222	13.9083	1984	8.87542	1.15167	19.1473	0.473632	0.452995	1.6043	9.15162	1.00349	5.88035	2.72581	1.74125	2.14439	1.83369	1.31778	1.17941	2.445	1.27289	2.79609
49	LQS4	LQS4-A	380	119.142	27.9748	17.1917	1796	2.86853	0.460576	46.0404	0.994458	0.840174	4.95841	37.3266	3.24162	15.2098	4.68837	3.53655	3.77611	4.04793	1.51928	1.50157	6.11494	3.18466	5.53445
50	ME	ME-A	400	127.68	45.3897	1.66667	676	16.0671	3.28699	116.369	7.69693	7.1324	26.5233	143.939	10.2833	118.78	65.5321	32.37	38.6342	41.975	23.1584	24.456	28.6327	13.5714	22.0997
		ME-O						21.4851	6.99674	24.0425	2.03781	2.72257	10.9791	58.6777	4.7959	44.2671	26.2547	11.5373	16.2706	18.5216	4.35765	11.5792	9.62531	3.99437	8.49163
51	NL1	NL1-A	1432	113.015	24.9141	14.025	1716	8.94454	1.37557	119.087	2.66	1.97441	6.41991	25.8872	1.5832	17.3451	9.48264	5.64535	5.0693	5.8475	1.67341	2.58538	4.8288	1.80244	4.30821
		NL1-O						42.5784	10.3172	32.3418	0.959238	0.406134	2.4748	10.6903	0.695047	6.47206	3.41448	1.36666	2.49672	2.36357	0.760376	1.2047	1.73708	0.675351	1.55685
52	NL3	NL3-A	1378	112.993	24.9479	13.45	1743	10.4247	0.0713012	26.5812	0.676774	0.456646	1.9023	10.3684	0.838011	5.35603	4.24881	1.6564	1.78779	2.27869	0.648555	1.00765	1.95815	0.810612	1.78288
53	NL4	NL4-A	1545	113.014	24.9166	14.025	1716	4.13225	0.771724	79.7195	1.07629	0.846312	4.37216	23.6868	1.2173	9.81102	6.29836	2.40587	5.66171	5.00255	1.41297	1.4707	3.07748	1.70506	2.79925
		NL4-O						38.7076	10.5806	46.0254	1.2143	0.764792	4.94755	20.5153	1.76921	13.2895	7.77415	2.12228	2.558	3.19899	0.659678	1.0673	1.83374	0.502551	0.0201667
54	SHB2	SHB2-A	1870	117.512	42.4403	-0.933333	501	10.3176	1.38321	40.741	2.57736	2.33733	7.70836	30.2815	3.00013	17.423	7.73509	5.93776	5.85552	7.12632	5.03079	5.98819	10.9963	4.94865	10.5303
		SHB2-O						32.1746	7.13355	23.9473	1.09235	0.822194	2.51165	14.9873	1.36776	13.8279	5.49229	4.58075	3.62944	4.67562	4.25328	5.78213	7.17341	2.9288	3.47388
55	SHB4	SHB4-A	1610	117.478	42.3345	0.133333	481	10.6408	2.38217	23.7778	1.23764	0.870619	2.90548	18.6397	1.57119	10.7459	4.39483	3.47615	2.9731	3.73939	2.9519	3.14424	7.05592	2.9009	4.597
		SHB4-O						19.6105	2.91639	48.3514	3.63213	2.40598	8.57081	53.7823	4.95445	37.3609	17.2395	16.3236	10.5407	15.8172	14.5662	18.9478	14.0071	1.35618	7.07258
56	SN12	SN12-A	2480	110.284	31.4601	4.99167	1443	18.0705	3.35417	22.3045	1.79574	1.08659	10.622	40.5244	4.29159	27.115	12.242	7.01311	7.50373	11.2122	8.35242	8.93113	16.9934	7.95538	15.7136
		SN12-O						24.402	11.8043	43.1846	2.03329	1.3516	8.42619	33.0235	3.32909	29.6115	15.34	10.9169	9.45887	11.7519	11.5246	13.392	14.204	11.7841	4.48165
57	SN4	SN4-A	1850	110.488	31.7637	8.25	1236	9.27437	1.30737	16.5188	0.58926	0.399424	2.41574	9.08839	0.866854	6.15259	2.64877	1.84393	1.76549	2.17175	1.3458	1.94246	2.90755	1.0667	2.19293
		SN4-O						37.6772	6.55588	33.1334	1.76902	1.90726	12.8623	39.0022	3.84778	18.8425	8.9415	5.49129	6.3592	9.43767	7.66492	10.9426	4.26881	2.72171	8.16317
58	SN5	SN5-A	1670	110.424	31.6735	8.875	1225	11.8781	2.35932	34.3264	2.38177	0.83459	5.60276	40.0128	4.31336	22.5104	11.2098	6.94505	5.0984	6.26083	4.90325	6.12286	6.40792	3.36774	7.67519
		SN5-O						31.1525	7.02799	53.0979	6.98659	2.38312	17.2078	107.286	12.3784	94.6329	43.173	28.4437	50.511	21.7919	16.812	24.2563	18.4892	5.04109	15.1395
59	SN7	SN7-A	2825	110.298	31.4417	3.325	1510	14.774	2.20562	30.3805	0.715274	0.721875	3.07457	10.9641	0.849709	7.45542	2.83385	1.98527	2.747	3.16449	2.40942	2.34206	4.28686	2.43692	4.37762
		SN7-O						34.6524	10.2087	59.7354	2.90261	0.982051	5.77658	25.7091	1.75875	19.8632	7.61438	4.61201	4.40615	4.4715	3.8155	3.93735	4.7149	1.98173	2.06804
60	SWDS2	SWDS2-A	708	107.918	21.88	17.9583	1878	6.95644	0.81657	27.9598	0.977769	0.272375	1.15163	7.77004	0.641596	4.93308	2.38781	1.39087	1.65133	2.53143	1.8987	1.39574	2.26768	0.826192	2.1899
		SWDS2-O						16.1446	3.61987	61.5326	1.67583	0.918485	5.15388	27.0936	2.72366	16.8633	7.90668	5.41413	4.57658	5.79939	4.74645	4.25188	9.43004	5.29073	7.00022
61	SWDS4	SWDS4-A	393	107.906	21.9	20.575	2006	5.65729	0.541716	31.7941	0.743045	0.505153	2.56136	10.9243	1.01653	5.01999	2.55744	1.62448	1.5348	2.13263	1.31794	1.38772	3.32067	1.85135	3.77698
		SWDS4-O						40.9578	12.4706	53.7848	1.89393	0.859822	4.02289	21.594	1.82173	16.4249	6.98874	4.11229	3.08854	2.24011	3.11841	2.93979	4.27469	2.30514	0.715911
62	SWDS5	SWDS5-A	521	107.905	21.8964	20.575	2006	4.56134	0.654433	35.0933	0.923445	0.592004	2.86983	10.7609	1.07819	4.41555	1.90562	1.14862	1.29927	1.40682	1.22615	0.869019	2.3261	1.06415	2.04749
		SWDS5-O						15.5267	1.10061	33.0042	1.13421	0.800083	3.796	11.6747	0.954268	6.28535	3.02614	1.65511	2.2382	2.23938	1.31644	1.39776	4.02801	2.49661	3.84911
63	SYK1	SYK1-A	2350	105.912	38.7347	3.48333	265	11.7197	1.83741	114.411	3.16336	2.83541	11.0189	52.7632	4.47576	38.2298	15.4846	11.5091	18.04	24.5473	12.6481	13.2276	44.3555	21.3011	31.4034
64	SYK4	SYK4-A	2030	105.917	38.7463	4.95833	245	9.72484	2.1582	62.6372	2.81098	3.25491	12.4173	76.1859	6.18416	52.9388	29.1995	16.1885	23.3604	22.7567	15.6567	17.0728	26.1241	15.549	27.0336
		SYK4-O						18.469	9.5706	60.2538	2.45659	2.56402	14.7265	70.1911	4.57133	52.7578	22.0363	12.9045	18.4225	19.905	11.0454	11.0968	38.9291	19.6952	6.79552
65	TM1	TM1-A	1460	119.707	30.5828	15.875	1319	7.26774	0.952133	61.6484	6.5877	11.8995	10.2696	75.9714	8.79779	132.08	68.7328	62.2703	28.5767	9.17406	51.4928	61.9738	37.049	20.5943	34.6047
		TM1-O						12.6944	1.54634	22.181	1.91978	3.20211	3.62554	23.9143	2.73132	38.0181	19.6262	16.8936	12.7747	15.9415	14.851	17.0438	17.2907	9.64808	16.1822
66	TM3	TM3-A	790	119.43	30.3638	12.2083	1559	2.88508	0.435834	12.778	0.552646	ND	1.15942	6.8618	0.767357	4.75277	2.2562	1.84756	1.74072	1.52953	1.49313	1.34135	1.43004	0.776845	1.36003
		TM3-O						5.16401	0.782667	16.4897	1.37714	0.610195	2.03027	10.5702	0.998431	8.84987	4.24993	3.17868	2.09788	2.7559	3.46706	3.40485	2.91101	1.42586	3.08525
67	TS1	TS1-A	400	117.613	36.7503	13.4583	640	2.72096	0.346252	18.212	0.925172	0.586028	2.69299	22.2503	2.12547	15.4783	7.09132	5.81561	4.53918	5.40878	4.80691	5.29391	7.77612	4.72224	7.38588
		TS1-O						10.0514	1.28247	17.9553	0.92197	0.860454	2.55687	13.2956	1.50323	12.1991	7.15586	4.87464	4.58882	5.34297	2.81404	3.47576	5.29823	2.91588	5.62593
68	TS3	TS3-A	1100	117.109	36.2451	8.825	903	2.00709	0.243166	24.0009	1.0836	0.650259	2.48376	21.2233	1.80297	18.2547	7.54583	5.76161	4.58728	6.4641	5.66937	5.57366	7.95561	4.06468	9.69953
69	WG3	WG3-A	1175	114.174	27.4617	10.1667	2004	14.818	2.53116	25.9434	0.955011	0.662031	2.19122	14.0894	1.11516	12.6497	5.35459	3.87895	5.47212	24.4336	4.46416	3.81457	9.38269	6.45217	7.79876
		WG3-O						27.4134	2.42228	24.0776	1.87953	0.830305	7.3585	39.2271	1.18278	28.833	12.5265	6.69475	4.91034	5.70484	6.56581	4.7595	6.34406	2.80932	5.02697
70	WYZ1	WYZ1-A	1880	113.838	38.7197	2.175	584	3.95553	0.531152	92.0008	3.63539	1.45239	8.95309	75.0748	5.50815	59.0147	29.0607	23.6331	26.3571	24.5479	24.5204	27.6739	26.38	12.1389	35.6684
		WYZ1-A2								9.24494	0.679384	0.723676	2.42651	20.324	1.70325	19.3414	7.98306	5.14671	4.82999	5.97127	3.38659	2.32521	12.3135	4.74729	6.48935
		WYZ1-O						28.0231	13.41	29.695	2.23167	1.85146	10.3091	73.651	6.45181	68.8966	30.1194	21.4484	23.0196	29.8563	19.5892	19.7179	29.1939	15.2899	26.8756
71	WYZ2	WYZ2-A	1770	113.839	38.7156	2.95833	558	3.92393	0.684137	61.1615	2.74652	1.5178	7.22632	45.6214	4.24135	47.9065	21.5557	16.0014	18.7989	22.5986	12.7824	14.6227	27.8636	14.4043	27.3651
		WYZ2-O						30.4006	6.23147	17.3175	2.32685	1.56976	9.21359	66.8132	5.78165	68.4825	28.1918	24.0591	14.3348	19.1264	22.747	23.6877	21.9822	8.30061	10.2488
72	WYZ3	WYZ3-A	1660	113.843	38.72	4.29167	516	7.85613	0.765874	45.4198	2.15034	1.50713	8.77607	63.8053	5.76537	45.5431	21.4862	16.4047	14.5788	22.0607	17.994	22.7084	32.2381	15.7414	34.9676
		WYZ3-O						37.4033	1.78773	17.7525	1.80319	1.46087	8.54428	51.5179	5.0693	49.2873	23.8513	21.4594	15.524	23.607	16.8425	27.6343	15.1863	7.45399	7.7758
73	WYZ4	WYZ4-O	1430	113.848	38.7326	3.875	527	22.4554	0.406454	60.4714	4.04767	2.26589	12.8104	78.75	7.75428	68.8088	35.3614	28.0852	27.2742	44.1774	25.1181	29.2841	45.4718	20.5341	16.3067
74	XX10	XX10-A	1420	128.466	46.6328	-4.58333	798	7.89299	6.02869	28.054	1.47191	0.926344	2.55914	25.1778	2.2668	29.943	10.8268	8.13005	6.48338	9.31165	8.40678	4.33401	6.97747	3.40351	4.89855
		XX10-O						37.1427	5.86616	73.3399	4.68337	2.88455	10.3031	60.0281	5.53226	71.4682	27.1876	19.3802	18.085	24.7095	20.1522	19.4093	31.0082	12.0922	18.9313
75	XX7	XX7-A	810	128.521	46.63	-1.55	714	16.3256	4.02138	41.7078	2.198	1.53995	4.55432	27.1914	2.66993	26.1729	11.7757	8.68818	6.76711	10.8935	8.00565	8.73209	16.3873	5.34594	10.5713
		XX7-O						36.2561	10.242	67.4027	4.23299	3.77041	10.7852	57.1798	5.28975	46.6965	21.3494	14.8167	11.5281	14.096	18.7818	16.6374	15.0905	8.31343	12.6333
		MDLs								2	0.29	0.27	0.6	1.9	0.14	0.4	0.6	0.23	0.14	0.06	0.04	0.03	0.04	0.02	0.06
		ND=Not Detected
